# Supplementary material for: Biofilms formed by the archaeon Haloferax volcanii exhibit cellular differentiation and social motility, and facilitate horizontal gene transfer
Source: BMC Biol. 2014 Aug 14;12:65. doi: 10.1186/s12915-014-0065-5 (PMC4180959; doi:10.1186/s12915-014-0065-5)
Supplement: Additional file 2: Movie 1. — Time-lapse microscopy of long rods/adherent cellular structures within a developing 12-h Haloferax volcanii H1206(pJAM1020) SL-biofilm under blue excitation. Images were collected at 2-s intervals and replayed at 4 frames per second (8× real time). [file 12915_2014_65_MOESM2_ESM.zip]

Archive with 1 entries (1 files):
- 12915_2014_65_MOESM2_ESM.avi
