# Supplementary material for: Biofilms formed by the archaeon Haloferax volcanii exhibit cellular differentiation and social motility, and facilitate horizontal gene transfer
Source: BMC Biol. 2014 Aug 14;12:65. doi: 10.1186/s12915-014-0065-5 (PMC4180959; doi:10.1186/s12915-014-0065-5)
Supplement: Additional file 3: Movie 2. — Macroscopic time-lapse microscopy of a 7-day Haloferax volcanii H53 SL-biofilm following disruption and reformation. Fifteen hours of images are shown, collected after images shown in Figure 4, at 1-min intervals and replayed at 14 frames per second (840× real time). [file 12915_2014_65_MOESM3_ESM.zip]

Archive with 1 entries (1 files):
- 12915_2014_65_MOESM3_ESM.avi
