# Supplementary material for: Biofilms formed by the archaeon Haloferax volcanii exhibit cellular differentiation and social motility, and facilitate horizontal gene transfer
Source: BMC Biol. 2014 Aug 14;12:65. doi: 10.1186/s12915-014-0065-5 (PMC4180959; doi:10.1186/s12915-014-0065-5)
Supplement: Additional file 4: Movie 3. — Motility in wave-like patterns observed during macroscopic time-lapse photography of a 7-day Haloferax volcanii H53 SL-biofilm following disruption and reformation. Thirty minutes of images are shown (a subset of the data series in Movie 2) at 1-min intervals and replayed at 3 frames per second (180× real time). [file 12915_2014_65_MOESM4_ESM.zip]

Archive with 1 entries (1 files):
- 12915_2014_65_MOESM4_ESM.avi
