# Supplementary material for: Biofilms formed by the archaeon Haloferax volcanii exhibit cellular differentiation and social motility, and facilitate horizontal gene transfer
Source: BMC Biol. 2014 Aug 14;12:65. doi: 10.1186/s12915-014-0065-5 (PMC4180959; doi:10.1186/s12915-014-0065-5)
Supplement: Additional file 5: Movie 4. — Macroscopic time-lapse microscopy of a 5-day Haloferax volcanii H53 SL-biofilm. Ninety minutes of images are shown immediately following physical agitation without complete disruption of the biofilm at 10-s intervals and replayed at 30 frames per second (300× real time). [file 12915_2014_65_MOESM5_ESM.zip]

Archive with 1 entries (1 files):
- 12915_2014_65_MOESM5_ESM.avi
