# Supplementary material for: Biofilms formed by the archaeon Haloferax volcanii exhibit cellular differentiation and social motility, and facilitate horizontal gene transfer
Source: BMC Biol. 2014 Aug 14;12:65. doi: 10.1186/s12915-014-0065-5 (PMC4180959; doi:10.1186/s12915-014-0065-5)
Supplement: Additional file 6: Movie 5. — Macroscopic time-lapse microscopy of heat-treated (A) and untreated (B) 7-day Haloferax volcanii H53 SL-biofilms. Three hours of images are shown, collected at 30-s intervals and replayed at 14 frames per second (420× real time). [file 12915_2014_65_MOESM6_ESM.zip]

Archive with 1 entries (1 files):
- 12915_2014_65_MOESM6_ESM.avi
